# Supplementary material for: Elucidation of the Interactions of Reactive Oxygen Species and Antioxidants in Model Membranes Mimicking Cancer Cells and Normal Cells
Source: Membranes (Basel). 2022 Mar 1;12(3):286. doi: 10.3390/membranes12030286 (PMC8949560; doi:10.3390/membranes12030286)
Supplement: Supplementary file 1 [file membranes-12-00286-s001.zip]

Archive with 1 entries (1 files):
- membranes-1599394-supplementary.pdf
